# Supplementary material for: Nonpharmacologic and Nonsurgical Weight Management Interventions for Patients With Advanced CKD: A Scoping Review of the Medical Literature
Source: Kidney Med. 2025 Apr 15;7(6):101004. doi: 10.1016/j.xkme.2025.101004 (PMC12152611; doi:10.1016/j.xkme.2025.101004)
Supplement: Supplementary File (PDF) — Figure S1. [file mmc1.xlsx]

## Sheet: FIGURE 4
Figure S1: Relationship between the amount of weight loss and the baseline BMI in non-pharmacologic and non-surgical weight management interventions

## Sheet: Data
	Initial BMI	Amount of weight loss
Friedman et al. (2013)	38.6	-14.2
Ikizler et al. (2018) diet+exercise	32.8	-2.39
Ikizler et al. (2018) diet alone	32.8	-1.8
Malin et al. (2019)	43.7	-5.3
Hajjar et al. (2022)	39.2	-3.4
Lao et al. (2023)	29.3	-2.8
Baria et al. (2013) home-based	30.9	-1.6
Baria et al. (2013) centre-based	30.8	-0.1
Aoike et al. (2015)	31.7	-0.7
Howden et al. (2013)	32.5	-1.8
Naveenthan et al. (2015)	43.9	-5.1
Cheng et al. (2022) CKD 4/5	48	-9.1
Cheng et al. (2022) ESKD	43	-8.3
St-Jules et al. (2023) education	33.3	-1.2
St-Jules et al. (2023) education/tech-based monitoring	34.4	-2.3
St-Jules et al. (2023) education/group-counselling	34.2	-1.4
St-Jules et al. (2023) education/group-counselling/tech-based monitorig	33.2	-2.7
